# Supplementary material for: Subgenome evolution in allotetraploid plants
Source: Plant J. 2021 Mar 24;106(3):672–88. doi: 10.1111/tpj.15190 (PMC8251528; doi:10.1111/tpj.15190)
Supplement: Supplementary file 7 — Table S1. Genome size, ploidy, estimated hybridization date and candidate parents of each hybrid genome used in this study, and genome size and ploidy of each candidate parental progenitor of the hybrid species. [file TPJ-106-672-s002.xlsx]

## Sheet: Species info
A: hybrid species
Scientific name	Common name	Est. genome size	Ploidy	Hybridization date	Parental Progenitor 1	Parental Progenitor 2
Arachis hypogaea	domesticated peanut	2.7 Gbp	2n = 4x = 40	< 10000 y	Arachis duranensis (AA)	Arachis ipaensis (BB)
Arachis monticola	wild peanut	2.7 Gbp	2n = 4x = 40	< 10000 y	Arachis duranensis (AA)	Arachis ipaensis (BB)
Brassica juncea	Chinese mustard	0.92 Gbp	2n = 4x = 36	< 50000 y	Brassica rapa (AA)	Brassica nigra (BB)
Brassica napus	rapeseed	1.13 Gbp	2n = 4x = 38	< 10000 y	Brassica rapa (AA)	Brassica oleracea (CC)
Chenopoidum quinoa	quinoa	1.4 Gbp	2n = 4x = 18	3.3–6.3 MyA	Chenopodium pallidicaule (AA)	Chenopodium suecicum (BB)
Gossypium hirsutum	upland cotton	2.26-2.43 Gbp	2n = 4x = 52	1-2 MyA	Gossypium arboreum (AA)	Gossypium raimondii (DD)
Nicotiana benthamiana	native Australian tobacco	3.1 Gbp	2n = 4x = 38	4-5 MyA	Nicotiana noctiflora (NN)	Nicotiana sylvestris (SS)
Nicotiana tabacum	smoking tobacco	4.5 Gbp	2n = 4x = 48	0.4 MyA	Nicotiana tomentosiformis (TT)	Nicotiana sylvestris (SS)
Triticum turgidum ssp. dicoccoides	wild emmer wheat	10 Gbp	2n = 4x = 28	< 0.8 MyA	Triticum urartu (AA)	Aegilops speltoides (BB)
Triticum turgidum ssp. durum	domesticated emmer wheat	10 Gbp	2n = 4x = 28	< 0.8 MyA	Triticum urartu (AA)	Aegilops speltoides (BB)
B: parental species
Species	Common name	Est. genome size	Ploidy
Aegilops speltoides	goat grass	5.7 Gbp*	2n = 2x = 14
Arachis duranensis	wild peanut	1.25 Gbp	2n = 2x = 20
Arachis ipaensis	wild peanut	1.56 Gbp	2n = 2x = 20
Brassica nigra	black mustard	0.591 Gbp	2n = 2x = 16
Brassica oleracea	wild cabbage	0.6 Gbp	2n = 2x = 18
Brassica rapa	field mustard	0.485 Gbp	2n = 2x = 20
Chenopodium pallidicaule	kaniwa	0.452 Gbp	2n = 2x = 18
Chenopodium suecicum	Swedish goosefoot	0.815 Gbp	2n = 2x = 18
Gossypium arboreum	tree cotton	1.746 Gbp	2n = 2x = 26
Gossypium raimondii	Peruvian cotton	0.8 Gbp	2n = 2x = 26
Nicotiana glauca	tree tobacco	3.1 Gbp*	2n = 2x = 24
Nicotiana sylvestris	South American tobacco	2-2.8 Gbp	2n = 2x = 24
Nicotiana tomentosiformis	-	1.8-2.7 Gbp	2n = 2x = 24
Triticum urartu	wild einkorn wheat	4.94 Gbp	2n = 2x = 14
