# Supplementary material for: Subgenome evolution in allotetraploid plants
Source: Plant J. 2021 Mar 24;106(3):672–88. doi: 10.1111/tpj.15190 (PMC8251528; doi:10.1111/tpj.15190)
Supplement: Supplementary file 8 — Table S2. Mapping rates obtained from manticore for each hybrid species analysed using genomic reads from its candidate parents. [file TPJ-106-672-s009.xlsx]

## Sheet: Sheet1
Scientific name	Common name	Overall alignment rate
Arachis hypogaea	domesticated peanut	83.02% (A. duranensis) and 97.19% (A. ipaensis)
Arachis monticola	wild peanut	81.02% (A. duranensis) and 93.77% (A. ipaensis)
Brassica juncea	Chinese mustard	70.51% (B. oleracea) and 72.02% (B. nigra)
Brassica napus	rapeseed	87.44% (B. oleracea) and 89.96% (B. rapa)
Chenopoidum quinoa	quinoa	70.74% (C. pallidicaule) and 84.33% (C. suecicum)
Gossypium hirsutum	upland cotton	85.57% (G. arboreum) and 86.61% (G. raimondii)
Nicotiana benthamiana	Australian tobacco	36.16% (N. noctiflora) and 40.99% (N. sylvestris)
Nicotiana tabacum	smoking tobacco	76.44% (N. tomentosiformis) and 82.61% (N. sylvestris)
Triticum turgidum ssp. dicoccoides	wild emmer wheat	89.62% (T. urartu) and 77.72% (A. speltoides)
Triticum turgidum ssp. durum	domesticated emmer wheat	89.61% (T. urartu) and 80.59% (A. speltoides)
