# Supplementary material for: Subgenome evolution in allotetraploid plants
Source: Plant J. 2021 Mar 24;106(3):672–88. doi: 10.1111/tpj.15190 (PMC8251528; doi:10.1111/tpj.15190)
Supplement: Supplementary file 9 — Table S3. Sources of data used in this study. [file TPJ-106-672-s007.xlsx]

## Sheet: Sheet1
Species	Data type	Data origin
Aegilops speltoides	Illumina Paired-end	ERR424852 ERR424851 ERR424849 ERR424850 ERR424848 ERR424847 ERR2920039 ERR2920040 ERR2920042 ERR2920046 ERR2920050 ERR2920007 ERR2920010 ERR2920012 ERR2920014 ERR2920017 ERR2920019 ERR2920022 ERR2920025 ERR2920028 ERR2920029 ERR2920031 ERR2920033 ERR2920035 ERR2920037 ERR2920043 ERR2920045 ERR2920047 ERR2920049 ERR2920008 ERR2920009 ERR2920011 ERR2920013 ERR2920015 ERR2920016 ERR2920018 ERR292002…
Arachis duranensis	Illumina Paired-end	SRR8449563
Arachis ipaensis	Illumina Paired-end	SRR8449239
Brassica nigra	Illumina Paired-end	SRX5873266
Brassica oleracea	Illumina Paired-end	SRR4289360
Brassica rapa	Illumina Paired-end	SRR8082071
Chenopodium pallidicaule	Illumina Paired-end	SRR4425239
Chenopodium suecicum	Illumina Paired-end	SRR4425238
Gossypium arboreum	Illumina Paired-end	SRR4457079
Gossypium raimondii	Illumina Paired-end	SRR067821
Nicotiana glauca	Illumina Paired-end	SRR6320052 SRR6320053 SRR6320054 SRR6320055 SRR6320056 SRR6320057
Nicotiana sylvestris	Illumina Paired-end	ERR274528
Nicotiana tomentosiformis	Illumina Paired-end	ERR274540
Triticum urartu	Illumina Paired-end	ERR424865 SRR4010671 SRR4010672 ERR424866 ERR424867
Arachis hypogaea	Assembly	https://peanutbase.org/data/public/Arachis_hypogaea/Tifrunner.gnm2.J5K5/arahy.Tifrunner.gnm2.J5K5.genome_main.fna.gz
Arachis hypogaea	Gene prediction	https://peanutbase.org/data/public/Arachis_hypogaea/Tifrunner.gnm2.ann1.4K0L/arahy.Tifrunner.gnm2.ann1.4K0L.gene_models_main.gff3.gz
Arachis hypogaea	Repeat Annotation	https://peanutbase.org/data/public/Arachis_hypogaea/Tifrunner.rpt3.GZZS/arahy.Tifrunner.rpt1.GZZS.repeats.fna.gz
Arachis monticola	Assembly	ftp://ftp.ncbi.nlm.nih.gov/genomes/all/GCA/003/063/285/GCA_003063285.2_ASM306328v2/GCA_003063285.2_ASM306328v2_genomic.fna.gz
Arachis monticola	Gene prediction	unavailable
Arachis monticola	Repeat Annotation	https://peanutbase.org/data/public/Arachis_hypogaea/Tifrunner.rpt3.GZZS/arahy.Tifrunner.rpt1.GZZS.repeats.fna.gz
Brassica juncea	Assembly	http://brassicadb.org/brad/datasets/pub/Genomes/Brassica_juncea/V1.5/
Brassica juncea	Gene prediction	http://brassicadb.org/brad/datasets/pub/Genomes/Brassica_juncea/V1.5/
Brassica juncea	Repeat Annotation	generated in this work, available at http://bioinformatics.boku.ac.at
Brassica napus	Assembly	http://www.genoscope.cns.fr/brassicanapus/data/Brassica_napus_v4.1.chromosomes.fa.gz
Brassica napus	Gene prediction	http://www.genoscope.cns.fr/brassicanapus/data/Brassica_napus.annotation_v5.gff3.gz
Brassica napus	Repeat Annotation	http://www.genoscope.cns.fr/brassicanapus/data/TE.masking.gff.bz2
Chenopodium quinoa (QQ74)	Assembly	https://genome.jgi.doe.gov/portal/
Chenopodium quinoa (QQ74)	Gene prediction	https://genome.jgi.doe.gov/portal/
Chenopodium quinoa (QQ74)	Repeat Annotation	https://genome.jgi.doe.gov/portal/
Gossypium hirsutum	Assembly	ftp://ftp.bioinfo.wsu.edu/species/Gossypium_hirsutum/Tx-JGI_G.hirsutum_AD1genome/assembly/Tx-JGI_G.hirsutum_v1.1.fa.gz
Gossypium hirsutum	Gene prediction	ftp://ftp.bioinfo.wsu.edu/species/Gossypium_hirsutum/Tx-JGI_G.hirsutum_AD1genome/genes/Tx-JGI_G.hirsutum_v1.1.gene.gff3.gz
Gossypium hirsutum	Repeat Annotation	ftp://ftp.bioinfo.wsu.edu/species/Gossypium_hirsutum/Tx-JGI_G.hirsutum_AD1genome/repeats/Tx-JGI_G.hirsutum_v1.1.repeats.gff3.gz
Nicotiana benthamiana	Assembly	ftp://ftp.solgenomics.net/genomes/Nicotiana_benthamiana/assemblies/Niben.genome.v1.0.1.scaffolds.nrcontigs.fasta.gz
Nicotiana benthamiana	Gene prediction	http://bioinformatics.boku.ac.at/NicBenth/Download/NibSet-1.gene_models.gff3.gz
Nicotiana benthamiana	Repeat Annotation	generated in this work, available at http://bioinformatics.boku.ac.at
Nicotiana tabacum	Assembly	ftp://ftp.solgenomics.net/genomes/Nicotiana_tabacum/edwards_et_al_2017/assembly/Nitab-v4.5_genome_Chr_Edwards2017.fasta
Nicotiana tabacum	Gene prediction	ftp://ftp.solgenomics.net/genomes/Nicotiana_tabacum/edwards_et_al_2017/annotation/Nitab-v4.5_gene_models_Chr_Edwards2017.gff
Nicotiana tabacum	Repeat Annotation	generated in this work, available at http://bioinformatics.boku.ac.at
Triticum turgidum ssp. dicoccoides	Assembly	ftp://ftp.ensemblgenomes.org/pub/plants/release-44/fasta/triticum_dicoccoides/dna/Triticum_dicoccoides.WEWSeq_v.1.0.dna.toplevel.fa.gz
Triticum turgidum ssp. dicoccoides	Gene prediction	ftp://ftp.ensemblgenomes.org/pub/plants/release-44/gff3/triticum_dicoccoides/Triticum_dicoccoides.WEWSeq_v.1.0.44.gff3.gz
Triticum turgidum ssp. dicoccoides	Repeat Annotation	ftp://ftp.ensemblgenomes.org/pub/plants/release-44/fasta/triticum_dicoccoides/dna/Triticum_dicoccoides.WEWSeq_v.1.0.dna_rm.toplevel.fa.gz
Triticum turgidum ssp. durum	Assembly	ftp://ftp.ensemblgenomes.org/pub/release-45/plants/fasta/triticum_turgidum/dna/Triticum_turgidum.Svevo.v1.dna.toplevel.fa.gz
Triticum turgidum ssp. durum	Gene prediction	ftp://ftp.ensemblgenomes.org/pub/release-45/plants/gff3/triticum_turgidum/Triticum_turgidum.Svevo.v1.45.gff3.gz
Triticum turgidum ssp. durum	Repeat Annotation	provided by Heidrun Gundlach
